# Supplementary material for: Streptococcus parasuis, an Emerging Zoonotic Pathogen, Possesses the Capacity to Induce Cerebral Inflammatory Responses
Source: Pathogens. 2023 Apr 15;12(4):600. doi: 10.3390/pathogens12040600 (PMC10141694; doi:10.3390/pathogens12040600)
Supplement: Supplementary file 1 [file pathogens-12-00600-s001.zip]

Archive with 3 entries (3 files):
- Supplemental Figure S1.pdf
- Supplemental Figure S2.pdf
- Supplementary Table S1.pdf
